# Supplementary material for: Associations between Mental Health and Oral Health among Korean Adolescents: Analysis of the National Surveys (2008–2017)
Source: Int J Environ Res Public Health. 2021 Oct 12;18(20):10660. doi: 10.3390/ijerph182010660 (PMC8535659; doi:10.3390/ijerph182010660)
Supplement: Supplementary file 1 [file ijerph-18-10660-s001.zip]

Archive with 1 entries (1 files):
- ijerph-1380714-supplementary.pdf
